# Supplementary material for: β2-Chimaerin, a GTPase-Activating Protein for Rac1, Is a Novel Regulator of Hepatic Insulin Signaling and Glucose Metabolism
Source: Molecules. 2024 Nov 9;29(22):5301. doi: 10.3390/molecules29225301 (PMC11597029; doi:10.3390/molecules29225301)
Supplement: Supplementary file 1 [file molecules-29-05301-s001.zip]

Archive with 1 entries (1 files):
- molecules-3278776-supplementary.pdf
